# Supplementary material for: The HMGB1-RAGE Axis Drives the Proneural-to-Mesenchymal Transition and Aggressiveness in Glioblastoma
Source: Int J Mol Sci. 2025 Sep 25;26(19):9352. doi: 10.3390/ijms26199352 (PMC12524595; doi:10.3390/ijms26199352)
Supplement: Supplementary file 1 [file ijms-26-09352-s001.zip]

Archive with 1 entries (1 files):
- ijms-3799339-supplementary.pdf
